# Supplementary material for: Alterations in the Th2 Profile in a Pediatric Population Exposed to PM Emitted by Agricultural and Industrial Activities: A Cross-Sectional Study
Source: Toxics. 2026 Apr 30;14(5):384. doi: 10.3390/toxics14050384 (PMC13211662; doi:10.3390/toxics14050384)
Supplement: Supplementary file 1 [file toxics-14-00384-s001.zip]

Archive with 1 entries (1 files):
- toxics-4237176-supplementary.pdf
